# Supplementary material for: Strain-Level Analysis of Bifidobacterium spp. from Gut Microbiomes of Adults with Differing Lactase Persistence Genotypes
Source: mSystems. 2020 Sep 29;5(5):e00911-20. doi: 10.1128/mSystems.00911-20 (PMC7527142; doi:10.1128/mSystems.00911-20)
Supplement: TABLE S1 [file mSystems.00911-20-st001.xlsx]

## Sheet: Tab 1
Table S1 Tab 1: Taxonomic annotations of 16S rRNA SVs (top, N = 1,680) and metagenomic sequences (bottom, N = 245). Shown is the mean relative abundance of each annotation across all samples, the degree of enrichment in GG (lactase non-persistent) versus AA/AG (lactase persistent) genotypes, and the percent of samples in which the annotation occurred.
	All samples together (N = 1,680)			GG (N = 131)	AA/AG (N = 1,549)
16S rRNA Sequence Varients	Mean relative abundance across all samples	Proportion of all Bifidobacterium reads	Occurance (%)	Mean relative abundance (GG)	Mean relative abundance (AA/AG)	Fold enriched (GG/AAAG)
Sum all Bifidobacterium	0.012	1	89.8	0.0321861	0.00965021	3.33
B. adolenscentis	0.00661604	0.551337	56.0714	0.0206724	0.00542729	3.80897
B. longum/breve1	0.00214856	0.179047	44.4643	0.00455182	0.00194532	2.33989
B. pseudocatenulatum	0.00171073	0.142561	27.5595	0.0054242	0.00139668	3.88364
B. animalis	0.000598114	0.0498428	20.0595	0.000518527	0.000604845	0.857289
B. bifidum	0.000165691	0.0138076	13.5119	0.000441138	0.000142396	3.09796
B. dentium	6.83224e-05	0.00569353	4.46429	0.000258621	5.22287e-05	4.9517
B. unknown1	6.85694e-05	0.00571412	2.2619	0.000305741	4.85117e-05	6.30241
B. unknown2	2.87556e-06	0.00023963	0.654762	1.36895e-05	1.96103e-06	6.98077
B. longum/breve2	8.91585e-06	0.000742987	0.416667	0	9.66987e-06	na
B. unknown3	8.79809e-06	0.000733174	0.238095	0	9.54215e-06	na
B. unknown4	7.21079e-06	0.000600899	0.178571	0	7.82061e-06	na
B. unknown5	1.34175e-06	0.000111813	0.119048	0	1.45523e-06	na
B. unknown6	2.301e-06	0.00019175	0.119048	0	2.4956e-06	na
Metagenomic annotations	Mean relative abundance across all samples	Proportion of all Bifidobacterium reads	Fold enriched (GG/AAAG)	Occurance (%)
Sum all Bifidobacterium	0.0127	1	2.59	1
B. adolescentis	0.00563298	0.443542	3.38198	95.9184
B. longum	0.00366527	0.288604	1.60659	97.551
B. bifidum	0.000701224	0.0552145	2.21956	84.0816
B. animalis	0.000547224	0.0430885	0.109212	68.9796
B. ruminantium	0.000373551	0.0294135	3.18373	84.0816
B. catenulatum	0.000367918	0.02897	4.67666	89.3878
B. pseudocatenulatum	0.000346612	0.0272923	1.86156	92.6531
B. dentium	0.000162082	0.0127623	12.4012	84.0816
B. breve	0.000155959	0.0122803	3.11824	87.7551
B. kashiwanohense	0.00015551	0.0122449	3.35624	95.9184
B. sp._N4G05	0.000119551	0.00941347	3.47891	84.4898
B. angulatum	9.54286e-05	0.00751406	3.42244	73.8776
B. merycicum	4.46531e-05	0.00351599	3.43268	78.3673
B. reuteri	3.28571e-05	0.00258718	1.3691	77.551
B. imperatoris	3.08163e-05	0.00242648	1.6989	66.1224
B. sp._UBA6881	2.58367e-05	0.00203439	3.21062	57.1429
B. moukalabense	2.52653e-05	0.00198939	3.71404	62.449
B. scardovii	2.5102e-05	0.00197654	1.96443	74.2857
B. boum	1.86122e-05	0.00146553	2.71128	51.8367
B. saguini	1.60816e-05	0.00126627	2.12169	57.1429
B. myosotis	1.40816e-05	0.00110879	2.03204	63.6735
B. minimum	1.40408e-05	0.00110558	2.83034	36.7347
B. gallinarum	1.22041e-05	0.000960951	2.37283	45.7143
B. aesculapii	1.15918e-05	0.000912743	1.76957	51.8367
B. felsineum	1.05306e-05	0.000829182	2.32023	51.4286
B. biavatii	1.04898e-05	0.000825968	1.99388	57.551
B. scaligerum	9.7551e-06	0.000768118	2.05782	47.7551
B. saeculare	9.42857e-06	0.000742407	1.22418	63.6735
B. thermophilum	8.32653e-06	0.000655632	2.65435	35.102
B. lemurum	8.12245e-06	0.000639563	2.58211	39.5918
B. stellenboschense	7.87755e-06	0.00062028	1.50273	53.0612
B. parmae	7.46939e-06	0.000588141	2.3638	37.9592
B. callitrichos	6.77551e-06	0.000533505	2.21643	36.3265
B. subtile	6.4898e-06	0.000511008	2.06306	41.6327
B. primatium	6.36735e-06	0.000501366	1.75494	40.8163
B. eulemuris	5.79592e-06	0.000456372	2.37071	33.8776
B. sp._UBA4282	5.55102e-06	0.000437088	2.50242	29.7959
B. simiarum	4.69388e-06	0.000369597	2.15634	29.3878
B. pseudolongum	4.65306e-06	0.000366383	0.827329	17.551
B. vansinderenii	4.57143e-06	0.000359955	2.22742	30.2041
B. margollesii	4.32653e-06	0.000340672	2.10795	29.3878
B. pullorum	4.28571e-06	0.000337458	2.41304	26.9388
B. tissieri	3.63265e-06	0.000286036	2.79773	24.0816
B. hapali	3.46939e-06	0.00027318	2.41304	24.4898
B. sp._UBA744	3.18367e-06	0.000250683	2.29814	21.2245
B. actinocoloniiforme	3.10204e-06	0.000244255	0.396665	6.93878
B. cuniculi	2.73469e-06	0.00021533	3.28174	19.5918
B. magnum	2.57143e-06	0.000202475	2.2711	16.7347
B. choerinum	1.87755e-06	0.000147839	3.03354	12.2449
B. mongoliense	1.87755e-06	0.000147839	4.22283	11.4286
B. tsurumiense	1.7551e-06	0.000138197	5.17081	11.4286
B. gallicum	1.71429e-06	0.000134983	2.63241	13.8776
B. italicum	1.46939e-06	0.0001157	2.75776	10.2041
B. sp._AGR2158	1.30612e-06	0.000102844	3.21739	9.38776
B. criceti	9.38776e-07	7.39193e-05	3.40665	7.7551
B. psychraerophilum	6.93878e-07	5.4636e-05	2.9699	5.30612
B. bohemicum	5.71429e-07	<0.0001	3.86087	5.71429
B. aquikefiri	4.08163e-07	<0.0001	4.13665	4.08163
B. asteroides	3.67347e-07	<0.0001	2.75776	3.26531
B. crudilactis	3.26531e-07	<0.0001	9.65217	2.85714
B. sp._7101	2.85714e-07	<0.0001	12.8696	2.85714
B. commune	2.85714e-07	<0.0001	7.23913	2.44898
B. bombi	2.85714e-07	<0.0001	7.23913	2.44898
B. indicum	1.63265e-07	<0.0001	3.21739	1.63265
B. sp._A11	1.63265e-07	<0.0001	9.65217	1.63265

## Sheet: Tab 2
Family ID	Twin #	# of longitudinal samples	rs4988235 genotype	Age at first sample	BMI at first sample	Months between samples
Fmly2	1	2	AA	53	28.7	37
Fmly2	2	2	AA	53	28.8	37
Fmly5	X	2	AA	58	28.1	31
Fmly6	1	2	AA	69	19.3	32
Fmly6	2	2	AA	69	22.2	24
Fmly8	X	2	AA	61	27.4	33
Fmly9	1	2	AA	72	23.4	36
Fmly9	2	2	AA	72	23.8	36
Fmly10	1	2	AA	72	25.4	21
Fmly10	2	2	AA	72	24.7	32
Fmly11	X	2	AA	71	25.5	31
Fmly1	1	2	GG	65	27	31
Fmly1	2	2	GG	65	26.4	41
Fmly4	X	2	GG	70	22.4	41
Fmly7	X	2	GG	69	30.6	32
Fmly12	1	3	GG	68	25.8	36/8
Fmly12	2	3	GG	65	29.2	36/8
Fmly13	1	2	GG	54	25.8	38
Fmly13	2	2	GG	54	22.4	38
Fmly14	1	2	GG	68	33	42
Fmly14	2	2	GG	68	29.8	43
Fmly15	X	2	GG	53	38.1	25

## Sheet: Tab 3
Table S1 Tab 3: Reference genomes used in the capture-array.
Genus	Species	Subspecies	Strain	Genome assembly	Genome size	Isolation source	Accession Number	Alternate ID/strain number
Bifidobacterium	actinocoloniiforme		DSM 22766	Draft	1823388	Bumblebee digestive tract	JGYK00000000	DSM 22766
Bifidobacterium	adolescentis		ATCC 15703	Complete	2089645	Intestine of adult	AP009256.1	ATCC 15703
Bifidobacterium	angulatum		LMG 11039	Draft	2003806	Human faeces	JGYL00000000	DSM 20098
Bifidobacterium	animalis	lactis	DSM 10140	Complete	1938606	Fermented milk	CP001606.1	ATCC 27653
Bifidobacterium	animalis	animalis	LMG 10508	Draft	1915007	Rat feces	JGYM00000000	ATCC 25527
Bifidobacterium	asteroides		LMG 10735	Complete	2167304	Honeybee hindgut	CP003325.1	DSM 20089
Bifidobacterium	biavatii		DSM 23969	Draft	3252147	Feces of tamarin	JGYN00000000	DSM 23969
Bifidobacterium	bifidum		LMG 11041	Draft	2208468	Brest-feed Infant feaces	JGYO00000000	DSM 20456
Bifidobacterium	bohemicum		DSM 22767	Draft	2052470	Bumblebee digestive tract	JGYP00000000	DSM 22767
Bifidobacterium	bombi		DSM 19703	Draft	1895239	Bumblebee digestive tract	ATLK00000000	DSM 19703
Bifidobacterium	boum		LMG 10736	Draft	2171356	Bovine rumen	JGYQ00000000	DSM 20432
Bifidobacterium	breve		LMG 13208	Draft	2263780	Infant intestine	JGYR00000000	DSM 20213
Bifidobacterium	callitrichos		DSM 23973	Draft	2887313	Feces of common	JGYS00000000	DSM 23973
Bifidobacterium	catenulatum		LMG 11043	Draft	2082756	Adult intestine	JGYT00000000	DSM 16992
Bifidobacterium	choerinum		LMG 10510	Draft	2096123	Piglet faeces	JGYU00000000	DSM 20434
Bifidobacterium	coryneforme		LMG 18911	Complete	1755151	Honeybee hindgut	CP007287	DSM 20216
Bifidobacterium	crudilactis		LMG 23609	Draft	2362816	Raw cow milk	JHAL00000000
Bifidobacterium	cuniculi		LMG 10738	Draft	2531592	Rabbit faeces	JGYV00000000	DSM 20435
Bifidobacterium	dentium		LMG 11045	Complete	2636367	Oral cavity	CP001750.1	DSM 20436
Bifidobacterium	gallicum		LMG 11596	Draft	2004594	Adult intestine	JGYW00000000	DSM 20093
Bifidobacterium	gallinarum		LMG 11586	Draft	2160836	Chicken caecum	JGYX00000000	DSM 20670
Bifidobacterium	indicum		LMG 11587	Complete	1734546	Insect	CP006018	DSM 20214
Bifidobacterium	kashiwanohense		DSM 21854	Draft	2307960	Infant feaces	JGYY00000000	DSM 21854
Bifidobacterium	longum	longum	LMG 13197	Draft	2384703	Adult intestine	JGYZ00000000	DSM 20088
Bifidobacterium	longum	infantis	ATCC 15697	Complete	2832748	Intestine of infant	AP010889.1	JCM 1217
Bifidobacterium	longum	suis	LMG 21814	Draft	2335832	Pig faeces	JGZA00000000	DSM 20211
Bifidobacterium	magnum		LMG 11591	Draft	1822476	Rabbit faeces	JGZB00000000	DSM 20222
Bifidobacterium	merycicum		LMG 11341	Draft	2280236	Bovine rumen	JGZC00000000	DSM 6492
Bifidobacterium	minimum		LMG 11592	Draft	1892860	Sewage	JGZD00000000	DSM 20102
Bifidobacterium	mongoliense		DSM 21395	Draft	2170490	Fermented mare's milk	JGZE00000000	DSM 21395
Bifidobacterium	pseudocatenulatum		LMG 10505	Draft	2283767	Infant faeces	JGZF00000000	DSM 20438
Bifidobacterium	pseudolongum	globosum	LMG 11569	Draft	1935255	Bovine rumen	JGZG00000000	DSM 20092
Bifidobacterium	pseudolongum	pseudolongum	LMG 11571	Draft	1898684	Swine faeces	JGZH00000000	DSM 20099
Bifidobacterium	psychraerophilum		LMG 21775	Draft	2615078	Pig caecum	JGZI00000000	DSM 22366
Bifidobacterium	pullorum		LMG 21816	Draft	2153559	Chicken faeces	JGZJ00000000	DSM 20433
Bifidobacterium	reuteri		DSM 23975	Draft	2847572	Feces of common	JGZK00000000	DSM 23975
Bifidobacterium	ruminantium		LMG 21811	Draft	2249807	Bovine rumen	JGZL00000000	DSM 6489
Bifidobacterium	saeculare		LMG 14934	Draft	2263283	Rabbit faeces	JGZM00000000	DSM 6531
Bifidobacterium	saguini		DSM 23967	Draft	2787036	Feces of tamarin	JGZN00000000	DSM 23967
Bifidobacterium	scardovii		LMG 21589	Draft	3141793	Blood	JGZO00000000	DSM 13734
Bifidobacterium	stellenboschense		DSM 23968	Draft	2812864	Feces of tamarin	JGZP00000000	JCM 15918
Bifidobacterium	stercoris		DSM 24849	Draft	2304613	Adult feaces	JGZQ00000000
Bifidobacterium	subtile		LMG 11597	Draft	2790088	Sewage	JGZR00000000	DSM 20096
Bifidobacterium	thermacidophilum	thermacidophilum	LMG 21395	Draft	2233072	Anaerobic digester	JGZT00000000	DSM 15837
Bifidobacterium	thermacidophilum	porcinum	LMG 21689	Draft	2079368	Piglet faeces	JGZS00000000	DSM 17755
Bifidobacterium	thermophilum		JCM 1207	Draft	2099496	Swine feaces	JGZV00000000	DSM 20210
Bifidobacterium	tsurumiense		JCM 13495	Draft	2164426	Hamster dental plaque	JGZU00000000	DSM 17777

## Sheet: Tab 4
Table S1 Tab 4: Details of StrainPhlAn mulit-locus sequence alignments for each of the species considered.
	Length of MLSA (w/o gaps)	Number of strain-specific markers	% polymorphic sites	Mean freq of dominant allele	Median freq of dominant allele
B. adolenscentis	36516	195/200	0.94	0.85	0.88
B. longum	70888	199/200	1.3	0.8	0.84
B. animalis	83620	198/200	0.5	0.79	0.81
B. bifidum	32159	186/200	0.39	0.76	0.78

## Sheet: Tab 5
Table S1 Tab 5: Summary of strain-level methods used in the paper and an extension of Table 1 and Table 2 to include P-values of significant tests. Values from StrainPhlAn are from RaXML hill-climbing algorithm. Within each panel, 'Longitudinal stability' refers to significantly greater similarity of Intra (same person over time) versus Unrelated (between unrelated people) comparison categories. …
	StrainPhlAn							MIDAS
					Significance of Patristic Distance							Significance of marker SNP sharing
	Samples with sufficient coverage for phylogeny	Number of 'intra-individual' , Same Family, and 'Unrelated' comparisons			Longitudinal stability	Stability GG > Stability AA/AG	Same family versus Unrelated (Twin effect)	Samples with sufficient coverage for marker-SNP analysis	Number of 'Intra-individual' , Same Family, and 'Unrelated' comparisons			Longitudinal stability	Stability GG > Stability AA/AG	Same family versus Unrelated (Twin effect)
B. adolescentis	43	23	37	843	0.009	ns	ns	37	17	30	619	3.8e-06	0.046	0.0245
B. longum	39	20	29	692	0.01	ns	ns	36	15	24	591	1.75e-05	0.018	ns
B. bifidum	19	8	8	155	0.04	ns	ns	20	6	8	176	0.0053	ns	ns
B. animalis	11	3	2	50	ns	ns	ns	15	4	3	98	ns	ns	ns
Total		54	76	1740	0.0001	ns	ns		42	65	1484	2e-07	8e-05	0.08

## Sheet: Tab 6
Table S1 Tab 6: P-values and comparison numbers for the differences in mean synteny scores between pairwise comparison categories, for each species broken down by genomic region and in aggregate. Regions are denoted by the name of the gene located in the middle of the region and the species. Within each panel, 'Longitudinal stability' refers to significantly greater similarity of Intra (same pers…
B. adolescentis
Genomic Region	ORF located in the middle of region	Number of samples with sufficient coverage	Number of 'Intra-individual' , Same Family, and 'Unrelated' comparisons			Longitudinal stability	Same family versus Unrelated (Twin effect)	Stability GG > Stability AA/AG
1	BSTER_1190	22	8	13	210	<0.0001	0.0109	ns
2	BSTER_1290	19	6	9	156	<0.0001	0.0045	NA
3	BSTER_1395	19	5	7	159	<0.0001	ns	NA
4	BSTER_1862	20	5	9	176	ns	ns	NA
5	BSTER_RS03075	22	7	11	213	<0.0001	0.0079	ns
6	BSTER_RS06555	16	3	8	109	0.0021	ns	NA
7	BSTER_RS09830	16	6	4	110	<0.0001	0.0414	NA
B. longum
Genomic Region	ORF located in the middle of region	Number of samples with sufficient coverage	Number of 'Intra-individual' , Same Family, and 'Unrelated' comparisons			Longitudinal stability	Same family versus Unrelated (Twin effect)	Stability GG > Stability AA/AG
1	carbon starvation protein A	27	18	32	652	ns	ns	ns
2	GlgX	18	8	10	288	ns	0.0552	ns
3	IMPdehydrogenase	22	17	23	367	ns	ns	ns
4	miaA	32	15	23	458	0.0837	0.0837	ns
5	mltG	19	6	14	322	ns	ns	NA
6	murC	22	10	24	428	0.0078	0.0603	ns
7	nrdD	21	15	8	394	<0.0001	ns	ns
8	uridylyltransferase	32	24	40	927	<0.0001	ns	ns
9	uvrA	29	18	36	757	ns	ns	ns
10	YifB	18	7	7	226	0.0012	ns	NA
B. bifidum
Genomic Region	ORF located in the middle of region	Number of samples with sufficient coverage	Number of 'Intra-individual' , Same Family, and 'Unrelated' comparisons			Longitudinal stability	Same family versus Unrelated (Twin effect)	Stability GG > Stability AA/AG
1	BBBF_1300	16	5	3	112	ns	0.0318	NA
2	BBBF_1590	17	6	6	124	0.0234	ns	NA
3	BBBF_1710	16	6	4	110	ns	ns	NA
4	BBBF_1830	17	6	4	126	0.0126	ns	NA
In aggregate
Species	# of regions	Number of 'Intra-individual' , Same Family, and 'Unrelated' comparisons			Longitudinal stability	Same family versus Unrelated (Twin effect)	Stability GG > Stability AA/AG
B. adolescentis	7	40	61	1133	9.03e-08	0.03	ns
B. longum	10	138	217	4819	2.094e-09	ns	ns
B. bifidum	4	23	17	472	0.018	ns	ns

## Sheet: Tab 7
Table S1 Tab7A: E.coli genomes used for the validation of the synteny-based method.
RefSeq assembly accession	Strain
GCF_000005845.2	K-12. MG1655
GCF_000801205.1	K-12 MG1655
GCF_001308065.1	K-12 MG1655
GCF_001544635.1	K-12 MG1655
GCF_001566335.1	K-12 MG1655
GCF_001650275.1	O157 180-PT54
GCF_001650295.1	O157 644-PT8
GCF_002208865.2	O157 FDAARGOS_293
GCF_002843685.1	K-12 MG1655
GCF_003627195.1	K-12 MG1655
GCF_008462425.1	O157 Al
GCF_008727135.1	O157 AR-0430
GCF_008727155.1	O157 AR-0429
GCF_008727175.1	O157 AR-0428
GCF_008727195.1	O157 AR-0427
Table S1 Tab 7B: Genomic regions in the E.coli genome used for calculation of pair-wise synteny scores.
Genomic region*	Median synteny score		Pair-wise comparisons		Wilcoxon P-value, within vs. between clades comparisons
	Within clades	Between clades	Within clades	Between clades
DNA pol II	0.7	-0.06	49	56	1.5e-17
hemA	0.99	-0.18	56	63	4.1e-21
nupG	0.999	-0.34	49	56	8.1e-19
ubiD	-	-	28	-	-
mnmC	-	-	28	-	-
* Genomic regions are denoted by the gene located at the center of each region.
